# Supplementary material for: Does nighttime hypertension predict long-term kidney outcomes in patients with IgA nephropathy?
Source: Clin Kidney J. 2025 Apr 24;18(5):sfaf085. doi: 10.1093/ckj/sfaf085 (PMC12044330; doi:10.1093/ckj/sfaf085)
Supplement: sfaf085_Supplemental_Files [file sfaf085_supplemental_files.zip]

Archive with 2 entries (2 files):
- ABP in IgAN_Supplemental_R2_clean.docx
- Supplemental Figure.pptx
